# Supplementary material for: Design and Validation of Single-Axis 3D-Printed Force Sensor Based on Three Nested Flexible Rings
Source: Sensors (Basel). 2024 Aug 22;24(16):5441. doi: 10.3390/s24165441 (PMC11359653; doi:10.3390/s24165441)
Supplement: Supplementary file 1 [file sensors-24-05441-s001.zip]

Archive with 2 entries (2 files):
- Supplementary Movie S1.mp4
- Supplementary Movie S2.mp4
